# Supplementary material for: Quantitative Metabolomics of Tissue, Perfusate, and Bile from Rat Livers Subjected to Normothermic Machine Perfusion
Source: Biomedicines. 2022 Feb 24;10(3):538. doi: 10.3390/biomedicines10030538 (PMC8945564; doi:10.3390/biomedicines10030538)
Supplement: Supplementary file 1 [file biomedicines-10-00538-s001.zip]

Archive with 1 entries (1 files):
- biomedicines-1598961-supplementary.pdf
